# Supplementary material for: Efficacy of Postoperative Unilateral Neck Irradiation in Patients with Buccal Mucosa Squamous Carcinoma with Extranodal Extension: A Propensity Score Analysis
Source: Cancers (Basel). 2021 Nov 29;13(23):5997. doi: 10.3390/cancers13235997 (PMC8656711; doi:10.3390/cancers13235997)
Supplement: Supplementary file 1 [file cancers-13-05997-s001.zip]

Archive with 1 entries (1 files):
- cancers-1386156-supplementary.pdf
